# Supplementary material for: Expanding the Swiss autosomal marker set to 32 STRs
Source: Int J Legal Med. 2021 Jun 18;135(6):2309–10. doi: 10.1007/s00414-021-02624-w (PMC8523451; doi:10.1007/s00414-021-02624-w)
Supplement: Supplementary file 1 — (XLSX 14.7 kb) [file 414_2021_2624_MOESM1_ESM.xlsx]

## Sheet: Table_S1
# Swiss allele frequencies, n = 1196 individuals / 2392 alleles
	D10S2325	D21S2055	D2S1360	D3S1744	D4S2366	D5S2500	D6S474	D7S1517	D8S1132
5	0.00041806
6	0.00083612
7	0.172241
8	0.0597826					0.00041806
9	0.0915552				0.327759	0.0020903
10	0.134197			0.00041806	0.163462	0.0948997
10.2	0.00041806
11	0.152592				0.0719064	0.268813	0.00041806
12	0.171405			0.00041806	0.186873	0.176839	0.00125418
12.2	0.00125418				0.00125418
13	0.130435			0.00292642	0.152592	0.0614548	0.249582
13.2	0.00041806					0.00041806
14	0.0522575			0.107441	0.0890468	0.0564381	0.209448		0.00041806
14.1							0.00041806
15	0.0255017			0.0610368	0.00710702	0.238712	0.120819
16	0.00459866			0.110368		0.0815217	0.307692	0.00250836	0.0117057
16.1		0.0647993
17	0.00125418			0.311873		0.0150502	0.102843	0.00376254	0.116221
17.1		0.0204849
18	0.00041806		0.00083612	0.182692		0.00334448	0.00710702	0.0367893	0.214047
18.1		0.0204849
19			0.00585284	0.161789			0.00041806	0.111204	0.154682
19.1		0.238294
20	0.00041806		0.106187	0.0510033				0.107023	0.141722
20.1		0.0384615
21			0.0756689	0.00877926				0.102425	0.119565
21.1		0.00585284							0.00083612
22		0.00041806	0.293896	0.00125418				0.0861204	0.117057
22.1		0.00041806
23		0.00794314	0.156355					0.102843	0.0873746
23.2									0.00041806
24		0.00710702	0.0790134					0.152592	0.0263378
25		0.137542	0.0861204					0.223662	0.00877926
25.1								0.00041806
26		0.142977	0.0852843					0.0576923	0.00083612
27		0.0271739	0.0614548					0.00919732
27.3		0.00041806
28		0.00585284	0.0296823					0.0020903
28.3		0.00041806
29		0.027592	0.0117057					0.00167224
30		0.0259197	0.0062709
30.1			0.00041806
31		0.0334448	0.00083612
32		0.0359532	0.00041806
33		0.0522575
34		0.062709
35		0.0321906
36		0.00919732
37		0.00125418
38		0.00083612
N	18	26	16	12	8	12	10	15	14
GD	0.867646	0.885156	0.846727	0.813444	0.794829	0.816969	0.774514	0.869956	0.860483
Hobs	0.881271	0.854515	0.821906	0.821906	0.790134	0.821906	0.780936	0.84699	0.857023
PIC	0.85266	0.875561	0.831152	0.789728	0.76637	0.792599	0.738244	0.856205	0.844266
MP	0.0338	0.0229094	0.0397451	0.0588332	0.0699657	0.0580754	0.0872082	0.0305547	0.0357183
PD	0.9662	0.977091	0.960255	0.941167	0.930034	0.941925	0.912792	0.969445	0.964282
PE	0.757342	0.703783	0.64031	0.64031	0.580859	0.64031	0.564151	0.688941	0.708753
TPI	4.21127	3.43678	2.80751	2.80751	2.38247	2.80751	2.28244	3.26776	3.49708
FST	-0.000505336	-0.000567588	0.000130409	-0.000250797	0.000631582	0.000447541	4.90503e-05	0.000351124	0.000600743
pHW	0.4484	0.3564	0.221	0.9551	0.5241	0.9093	0.7217	0.2455	0.9225
N = number of different alleles observed; GD = gene diversity (expected heterozygosity); Hobs = observed heterozygosity; PIC = polymorphism information content; MP = match probability; PD = power of discrimination; PE = power of exclusion; TPI = typical paternity index
FST = FST values per locus for geographical regions as defined subpopulations from Zieger M, Utz S (2019). Forensic Sci Int Genet 40:46–51(western Switzerland; Berne; northwestern Switzerland; central Switzerland; St. Gallen; Ticino)
pHW = p-value for deviation from HWE
