# Supplementary material for: Expanding the Swiss autosomal marker set to 32 STRs
Source: Int J Legal Med. 2021 Jun 18;135(6):2309–10. doi: 10.1007/s00414-021-02624-w (PMC8523451; doi:10.1007/s00414-021-02624-w)
Supplement: Supplementary file 2 — (TXT 7 kb) [file 414_2021_2624_MOESM2_ESM.txt]

D3S1358
11	0.000834725
13	0.001669449
14	0.119365609
15	0.26293823
16	0.246661102
17	0.202003339
18	0.151085142
19	0.014607679
20	0.000834725
D1S1656
10	0.001252087
11	0.070534224
12	0.120617696
13	0.05884808
14	0.078464107
14.3	0.006260434
15	0.138564274
15.3	0.079298831
16	0.127295492
16.1	0.000834725
16.3	0.054674457
17	0.050083472
17.3	0.140233723
18	0.005008347
18.3	0.057178631
19.3	0.010016694
20.3	0.000834725
D2S441
10	0.176126878
11	0.355175292
11.3	0.064691152
12	0.041736227
12.3	0.000834725
13	0.02754591
14	0.280884808
15	0.04590985
16	0.005008347
8	0.000417362
9	0.001669449
D10S1248
11	0.000834725
12	0.035893155
13	0.300918197
14	0.306343907
15	0.20409015
16	0.116444073
17	0.033806344
18	0.001252087
19	0.000417362
D13S317
10	0.063021703
10.1	0.000834725
11	0.302587646
12	0.296327212
13	0.095993322
14	0.039232053
15	0.000834725
7	0.000417362
8	0.127295492
9	0.07345576
PentaE
10	0.083889816
11	0.128547579
12	0.204507513
13	0.107679466
14	0.043405676
15	0.050500835
16	0.041736227
17	0.039232053
18	0.017946578
19	0.010851419
20	0.006677796
21	0.002086811
22	0.002086811
5	0.083889816
6	0.000417362
7	0.15442404
8	0.011686144
9	0.010434057
D16S539
10	0.062604341
11	0.315943239
12	0.283388982
13	0.16903172
14	0.028380634
16	0.000417362
8	0.025041736
9	0.115191987
D18S51
10	0.005008347
11	0.018781302
12	0.154841402
13	0.156510851
14	0.158180301
15	0.129382304
16	0.106427379
17	0.115191987
18	0.067195326
19	0.04590985
20	0.024624374
21	0.008764608
22	0.00542571
22.1	0.000417362
23	0.001669449
24	0.001669449
D2S1338
13	0.000417362
14	0.000834725
16	0.037145242
17	0.23706177
18	0.071368948
19	0.113105175
20	0.139398998
21	0.030884808
22	0.029632721
23	0.107262104
24	0.112687813
25	0.098080134
26	0.018781302
27	0.002921536
28	0.000417362
CSF1PO
10	0.261686144
11	0.325959933
12	0.321786311
13	0.055926544
14	0.007512521
15	0.001252087
8	0.00375626
9	0.0221202
PentaD
10	0.102253756
11	0.148998331
12	0.225792988
13	0.201168614
14	0.075125209
15	0.015025042
16	0.002086811
2.2	0.000417362
6	0.000834725
7	0.004173623
8	0.015859766
9	0.208263773
TH01
10	0.017111853
5	0.001669449
6	0.227045075
7	0.184474124
7.3	0.000417362
8	0.101836394
8.3	0.001252087
9	0.146494157
9.3	0.319699499
vWA
13	0.001669449
14	0.10475793
15	0.09015025
16	0.204507513
17	0.291736227
18	0.204924875
19	0.085976628
20	0.015442404
21	0.000834725
D21S11
24.2	0.000417362
25.2	0.000834725
26	0.002504174
26.2	0.000417362
27	0.030467446
28	0.148998331
28.3	0.000417362
29	0.224958264
29.2	0.000834725
30	0.2721202
30.2	0.040901503
31	0.063021703
31.2	0.083472454
32	0.012103506
32.2	0.088063439
33	0.000834725
33.2	0.024624374
34	0.000417362
34.2	0.00375626
35	0.000417362
35.2	0.000417362
D7S820
10	0.256260434
11	0.207429048
12	0.143155259
13	0.034641068
14	0.004590985
6.3	0.000417362
7	0.018781302
8	0.18196995
9	0.152337229
9.1	0.000417362
D5S818
10	0.054674457
11	0.351836394
12	0.378130217
13	0.163188648
14	0.012103506
15	0.001669449
7	0.002086811
8	0.002504174
9	0.033806344
TPOX
10	0.06803005
11	0.253338898
12	0.034223706
13	0.000417362
14	0.000417362
7	0.001669449
8	0.530467446
9	0.111435726
D8S1179
10	0.080133556
11	0.080133556
12	0.114357262
13	0.310517529
14	0.221619366
15	0.124373957
16	0.032136895
17	0.00375626
8	0.014607679
9	0.01836394
D12S391
15	0.041318865
16	0.024207012
17	0.103505843
17.3	0.025041736
18	0.179465776
18.3	0.0221202
19	0.108931553
19.3	0.00918197
20	0.12312187
20.3	0.002086811
21	0.128547579
22	0.09557596
22.3	0.000417362
23	0.087228715
24	0.034223706
25	0.011268781
26	0.002921536
27	0.000417362
28	0.000417362
D19S433
10	0.000834725
11	0.005843072
12	0.078464107
12.1	0.001669449
12.2	0.001252087
13	0.233722871
13.2	0.009599332
14	0.352253756
14.2	0.021702838
15	0.16903172
15.2	0.046744574
16	0.046744574
16.2	0.025041736
17	0.00375626
17.2	0.002921536
18	0.000417362
SE33
10	0.000417362
12	0.004590985
13	0.010434057
13.2	0.002921536
13.3	0.000417362
14	0.026293823
14.2	0.002086811
15	0.035475793
15.2	0.000834725
15.3	0.000834725
16	0.051335559
16.1	0.000417362
16.2	0.000834725
16.3	0.000834725
17	0.056343907
17.2	0.000417362
17.3	0.000417362
18	0.095993322
18.2	0.001669449
18.3	0.000834725
19	0.07345576
19.2	0.002504174
20	0.048831386
20.2	0.00918197
21	0.024207012
21.2	0.016277129
22	0.007929883
22.2	0.027128548
23	0.003338898
23.2	0.034223706
24	0.000417362
24.2	0.0221202
25.2	0.042570952
26.2	0.047996661
27.2	0.080133556
27.3	0.000417362
28.2	0.075542571
28.3	0.000417362
29.2	0.065108514
29.3	0.000417362
30.2	0.056761269
31	0.000417362
31.2	0.032971619
32	0.001669449
32.2	0.01293823
33	0.005008347
33.2	0.005008347
34	0.00542571
34.2	0.000417362
35	0.001669449
36	0.000834725
37	0.000417362
6.3	0.000417362
9	0.000417362
D22S1045
10	0.000417362
11	0.12312187
12	0.010016694
13	0.005843072
14	0.052587646
15	0.372704508
16	0.335976628
17	0.090567613
18	0.006677796
19	0.001252087
20	0.000834725
FGA
16	0.001252087
17	0.000417362
18	0.013355593
19	0.07721202
20	0.126460768
20.2	0.001252087
21	0.18572621
21.2	0.006260434
22	0.168196995
22.2	0.005843072
23	0.164023372
23.2	0.004173623
24	0.124791319
25	0.081385643
26	0.032554257
27	0.00542571
28	0.001252087
29	0.000417362
D7S1517
16	0.002508361
17	0.003762542
18	0.036789298
19	0.111204013
20	0.107023411
21	0.102424749
22	0.086120401
23	0.102842809
24	0.152591973
25	0.223662207
25.1	0.00041806
26	0.057692308
27	0.009197324
28	0.002090301
29	0.001672241
D3S1744
10	0.00041806
12	0.00041806
13	0.002926421
14	0.107441472
15	0.061036789
16	0.110785953
17	0.31187291
18	0.182274247
19	0.161789298
20	0.051003344
21	0.008779264
22	0.001254181
D2S1360
18	0.00083612
19	0.005852843
20	0.106187291
21	0.075668896
22	0.293896321
23	0.156354515
24	0.079013378
25	0.086120401
26	0.085284281
27	0.061454849
28	0.029682274
29	0.011705686
30	0.006270903
30.1	0.00041806
31	0.00083612
32	0.00041806
D6S474
11	0.00041806
12	0.001254181
13	0.24958194
14	0.209448161
14.1	0.00041806
15	0.120819398
16	0.307274247
17	0.102842809
18	0.007525084
19	0.00041806
D4S2366
10	0.163461538
11	0.071906355
12	0.18687291
12.2	0.001254181
13	0.152591973
14	0.089046823
15	0.007107023
9	0.327759197
D8S1132
14	0.00041806
16	0.011705686
17	0.116220736
18	0.214046823
19	0.154682274
20	0.141722408
21	0.119565217
21.1	0.00083612
22	0.117056856
23	0.087374582
23.2	0.00041806
24	0.026337793
25	0.008779264
26	0.00083612
D5S2500
10	0.094899666
11	0.268812709
12	0.176839465
13	0.061454849
13.2	0.00041806
14	0.056438127
15	0.238712375
16	0.081521739
17	0.015050167
18	0.003344482
8	0.00041806
9	0.002090301
D21S2055
16.1	0.064799331
17.1	0.02048495
18.1	0.02048495
19.1	0.238294314
20.1	0.038461538
21.1	0.005852843
22	0.00041806
22.1	0.00041806
23	0.007943144
24	0.007107023
25	0.137541806
26	0.142976589
27	0.027173913
27.3	0.00041806
28	0.005852843
28.3	0.00041806
29	0.027591973
30	0.025919732
31	0.033444816
32	0.035953177
33	0.052257525
34	0.06270903
35	0.032190635
36	0.009197324
37	0.001254181
38	0.00083612
D10S2325
10	0.134197324
10.2	0.00041806
11	0.152591973
12	0.171404682
12.2	0.001254181
13	0.130434783
13.2	0.00041806
14	0.052257525
15	0.025501672
16	0.004598662
17	0.001254181
18	0.00041806
20	0.00041806
5	0.00041806
6	0.00083612
7	0.172240803
8	0.059782609
9	0.091555184
